# Supplementary material for: Polydopamine Coated Nonspherical Magnetic Nanocluster for Synergistic Dual Magneto-Photothermal Cancer Therapy
Source: Polymers (Basel). 2024 Dec 31;17(1):85. doi: 10.3390/polym17010085 (PMC11723388; doi:10.3390/polym17010085)
Supplement: Supplementary file 1 [file polymers-17-00085-s001.zip]

Archive with 1 entries (1 files):
- polymers-3368958-supplementary.pdf
